# Supplementary material for: The Association of Circulating Amino Acids and Dietary Inflammatory Potential with Muscle Health in Chinese Community-Dwelling Older People
Source: Nutrients. 2022 Jun 15;14(12):2471. doi: 10.3390/nu14122471 (PMC9229609; doi:10.3390/nu14122471)
Supplement: Supplementary file 1 [file nutrients-14-02471-s001.zip]

Archive with 1 entries (1 files):
- nutrients-1724153-supplementary.pdf
